# Supplementary material for: An entosis-like process induces mitotic disruption in Pals1 microcephaly pathogenesis
Source: Nat Commun. 2023 Jan 5;14:82. doi: 10.1038/s41467-022-35719-y (PMC9816111; doi:10.1038/s41467-022-35719-y)
Supplement: Supplementary file 13 — Source data [file 41467_2022_35719_MOESM13_ESM.xlsx]

## Sheet: Figure 1
HGFAP Time-lapse
	WT;hgfap									Pals1fl/fl; hGFAP-Cre
		#	Time (minutes)	Time metaphase-end	Proportion of mitosis	Entosis (yes/no)	entosis proportion				#	Time (minutes)	Time metaphase-end	Proportion of mitosis	Entosis (yes/no)	Entosis Type	entosis proportion
	1	1	50	20	0.4	n	0			1	1	50	30	0.6	N		0.3
		2	50	30	0.6	n					2	50	30	0.6	N		daughter engulfment
		3	50	20	0.4	n					3	70	50	0.714286	Y	dce	0.23
		4	60	20	0.33	n					4	80	40	0.5	Y	ice	inner cell escape
		5	60	20	0.33	n					5	50	20	0.4	N		0.19
		6	60	20	0.33	n					6	60	30	0.5	Y	cic	persistence
		7	50	20	0.4	n					7	70	40	0.571429	N		0.57
		8	50	20	0.4	n					8	60	30	0.5	N
		9	50	30	0.5	n					9	60	30	0.5	N
		10	50	20	0.4	n					10	50	30	0.6	N
		11	50	30	0.6	n					11	70	30	0.428571	Y	cic
		12	70	30	0.42	n					12	50	30	0.6	N
		13	50	30	0.5	n					13	60	40	0.666667	N
		14	50	20	0.4	n					14	70	40	0.571429	N
		15	50	20	0.4	n					15	80	40	0.5	Y	cic
		16	50	20	0.4	n					16	70	30	0.428571	Y	dce
		17	50	20	0.4	n					17	60	30	0.5	N
		18	50	20	0.4	n					18	50	20	0.4	N
		19	50	30	0.5	n					19	60	30	0.5	N
		20	50	20	0.4	n					20	70	30	0.428571	N
	2	1	50	20	0.4	n	0			2	1	90	40	0.444444	N		0.45
		2	50	20	0.4	n					2	60	30	0.5	N
		3	50	20	0.4	n					3	70	30	0.428571	N
		4	50	20	0.4	n					4	70	40	0.571429	N
		5	50	30	0.6	n					5	80	30	0.375	Y	cic
		6	50	20	0.4	n					6	70	30	0.428571	N
		7	50	20	0.4	n					7	70	30	0.428571	Y	cic
		8	50	30	0.6	n					8	60	20	0.333333	N
		9	50	30	0.6	n					9	60	30	0.5	N
		10	50	20	0.4	n					10	80	40	0.5	Y	cic
		11	60	20	0.33	n					11	70	30	0.428571	Y	cic
		12	50	30	0.6	n					12	80	30	0.375	Y	cic
		13	60	20	0.33	n					13	80	40	0.5	N
		14	50	20	0.4	n					14	80	50	0.625	Y	ice
		15	50	20	0.4	n					15	90	50	0.555556	Y	ice
		16	60	20	0.33	n					16	80	40	0.5	Y	dce
		17	60	20	0.33	n					17	70	40	0.571429	N
		18	50	20	0.4	n					18	70	30	0.428571	N
		19	50	20	0.4	n					19	70	30	0.428571	N
		20	50	20	0.4	n					20	80	40	0.5	Y	cic
	3	1	50	30	0.6	n	0			3	1	80	40	0.5	Y	cic	0.4
		2	50	20	0.4	n					2	70	30	0.428571	N
		3	50	20	0.4	n					3	70	30	0.428571	N
		4	50	30	0.6	n					4	60	20	0.333333	N
		5	50	20	0.4	n					5	70	30	0.428571	N
		6	50	20	0.4	n					6	50	20	0.4	N
		7	50	20	0.4	n					7	50	30	0.6	N
		8	60	30	0.5	n					8	70	40	0.571429	Y	dce
		9	50	30	0.6	n					9	80	40	0.5	Y	ice
		10	50	20	0.4	n					10	70	40	0.571429	N
		11	60	20	0.33	n					11	60	30	0.5	N
		12	50	20	0.4	n					12	80	50	0.625	Y	cic
		13	60	30	0.5	n					13	70	30	0.428571	Y	cic
		14	60	20	0.33	n					14	60	30	0.5	N
		15	70	30	0.43	n					15	50	20	0.4	N
		16	50	20	0.4	n					16	70	30	0.428571	Y	dce
		17	50	20	0.4	n					17	80	30	0.375	Y	dce
		18	50	30	0.6	n					18	90	40	0.444444	Y	ice
		19	50	20	0.4	n					19	60	20	0.333333	N
		20	50	20	0.4	n					20	50	20	0.4	N
			average time	average time	average proportion		average proportion
			52.5	22.8333	0.432		0			4	1	55	20	0.363636	N		0.4
											2	70	40	0.571429	Y	cic
											3	60	30	0.5	N
											4	50	20	0.4	N
											5	60	30	0.5	N
											6	60	20	0.333333	Y	cic
											7	60	30	0.5	N
											8	60	30	0.5	N
											9	70	35	0.5	Y	dce
											10	80	40	0.5	Y	ice
											11	65	30	0.461538	N
											12	75	40	0.533333	Y	cic
											13	70	40	0.571429	N
											14	60	20	0.333333	N
											15	70	30	0.428571	N
											16	80	50	0.625	Y	cic
											17	50	20	0.4	N
											18	70	40	0.571429	Y	cic
											19	70	35	0.5	N
											20	80	35	0.4375	Y	cic
												average time	average time	average proportion
												67.1875	32.5625	0.483244

## Sheet: Figure 2c-g
Mitotic Analysis
		PH3 Mitosis Counting
			WT;hgfap	#PH3+ Cells		prophase	prometaphase	metaphase	telophase		proportion prophase	proportion prometaphase	proportion metaphase	proportion telophase
			1	432		144	90	149	49		0.333333	0.208333	0.344907	0.113426
			2	376		133	50	154	39		0.353723	0.132979	0.409574	0.103723
			3	457		152	67	188	47		0.332604	0.146608	0.411379	0.102845
			4	425		158	43	177	52		0.371765	0.101176	0.416471	0.122353
			5	109		59	17	23	10		0.541284	0.155963	0.211009	0.0917431
			Pals1fl/fl; hGFAP-Cre
			1	389		123	41	156	64		0.316195	0.105398	0.401028	0.164524
			2	480		160	47	223	60		0.333333	0.0979167	0.464583	0.125
			3	292		87	28	125	49		0.297945	0.0958904	0.428082	0.167808
			4	236		81	22	81	50		0.34322	0.0932203	0.34322	0.211864
			5	138		44	25	43	26		0.318841	0.181159	0.311594	0.188406
			6	89		27	19	17	26		0.303371	0.213483	0.191011	0.292135
		NM2 Depth
			WT;hgfap	Cell	Depth (um)		Pals1fl/fl; hGFAP-Cre	Cell	Depth (um)
			1	1	2		1	1	3
				2	1.5			2	4
				3	2			3	4
				4	1.5			4	4
				5	2			5	4
			2	1	2		2	1	4.5
				2	3			2	4.5
				3	2.5			3	3.5
				4	2			4	4
				5	2.5			5	4
			3	1	2		3	1	4
				2	2.5			2	4
				3	2			3	4
				4	2			4	4.5
				5	2			5	4.5
			4	1	2.5		4	1	4
				2	2			2	3.5
				3	2			3	4.5
				4	2			4	4
				5	2			5	3.5
				average depth	2.1			average depth	4
		Midbody Position
			WT;hgfap	Cell #	# w/ Centered Midbodies	Proportion		Pals1fl/fl; hGFAP-Cre	Cell #	# w/ Centered Midbodies	Proportion
			1	10	8	0.8		1	10	4	0.4
			2	10	8	0.8		2	10	5	0.5
			3	10	9	0.9		3	10	5	0.5
			4	10	8	0.8		4	10	4	0.4
					average proportion	0.825				average proportion	0.45

## Sheet: Figure 2j-k
	WT+Y27632							Pals1fl/+; Emx1-Cre+Vehicle							Pals1fl/+; Emx1-Cre+Y27632
		#	Time (minutes)	Entosis (yes/no)	entosis proportion				#	Time (minutes)	Entosis (yes/no)	entosis proportion				#	Time (minutes)	Entosis (yes/no)	entosis proportion
	1	1	60	n	0			1	1	60	n	0.45			1	1	65	n	0.2
		2	50	n					2	75	y					2	50	n
		3	50	n					3	75	n					3	60	n
		4	50	n					4	70	y					4	70	y
		5	55	n					5	75	y					5	65	n
		6	50	n					6	80	y					6	50	n
		7	55	n					7	80	y					7	55	n
		8	50	n					8	60	n					8	60	n
		9	50	n					9	80	y					9	50	n
		10	50	n					10	65	n					10	55	n
		11	50	n					11	65	n					11	55	n
		12	55	n					12	80	y					12	50	n
		13	60	n					13	60	n					13	60	n
		14	55	n					14	50	n					14	60	n
		15	60	n					15	50	n					15	65	y
		16	50	n					16	70	n					16	60	n
		17	50	n					17	65	n					17	50	n
		18	50	n					18	75	y					18	55	n
		19	50	n					19	60	n					19	55	n
		20	50	n					20	70	n					20	55	n
	2	1	50	n	0			2	1	55	n	0.5			2	1	55	n	0
		2	50	n					2	80	y					2	50	n
		3	60	n					3	75	y					3	50	n
		4	50	n					4	60	n					4	60	n
		5	55	n					5	60	n					5	60	n
		6	60	n					6	55	n					6	55	n
		7	55	n					7	70	y					7	60	n
		8	55	n					8	75	y					8	55	n
		9	50	n					9	55	n					9	50	n
		10	50	n					10	60	n					10	50	n
		11	50	n					11	70	y					11	50	n
		12	55	n					12	65	n					12	55	n
		13	50	n					13	65	y					13	50	n
		14	55	n					14	65	n					14	50	n
		15	60	n					15	70	y					15	50	n
		16	60	n					16	70	n					16	50	n
		17	55	n					17	75	y					17	50	n
		18	60	n					18	80	y					18	60	n
		19	50	n					19	75	y					19	50	n
		20	50	n					20	70	n					20	50	n
	3	1	55	n	0			3	1	70	n	0.4			3	1	55	n	0
		2	50	n					2	55	n					2	50	n
		3	50	n					3	75	y					3	55	n
		4	50	n					4	50	n					4	50	n
		5	50	n					5	65	n					5	50	n
		6	55	n					6	70	y					6	50	n
		7	60	n					7	80	y					7	50	n
		8	55	n					8	75	y					8	50	n
		9	50	n					9	70	n					9	50	n
		10	55	n					10	80	y					10	50	n
		11	50	n					11	60	n					11	50	n
		12	55	n					12	50	n					12	55	n
		13	55	n					13	55	n					13	50	n
		14	50	n					14	50	n					14	50	n
		15	50	n					15	65	n					15	50	n
		16	60	n					16	75	y					16	50	n
		17	65	n					17	60	n					17	50	n
		18	50	n					18	65	y					18	50	n
		19	50	n					19	60	n					19	55	n
		20	50	n					20	75	y					20	50	n
			average time		average proportion					average time		average proportion					average time		average proportion
			53.25		0					67		0.45					53.75		0.03

## Sheet: Figure 3b-f
	RNA Scope p21
		WT;Emx-1	# Particles				Pals1fl/+; Emx1-Cre	# Particles				Trp53fl/fl; Pals1fl/+; Emx1-Cre	# Particles
			left hemisphere	right hemisphere	average			left hemisphere	right hemisphere	average			left hemisphere	right hemisphere	average
		1	39	44	41.5		1	270	362	316		1	41	37	39
		2	32	18	25		2	404	249	326.5		2	9	32	20.5
		3	22	46	34		3	374	348	361		3	10	23	16.5
		4	29	19	24				mean	334.5				mean	25.3333
				mean	31.125
	F480+ Counting
		WT;Emx-1	# Cells				Pals1fl/+; Emx1-Cr	# Cells				Trp53fl/fl; Pals1fl/+; Emx1-Cre	# Cells
			left hemisphere	right hemisphere	average			left hemisphere	right hemisphere	average			left hemisphere	right hemisphere	average
		1	4	4	4		1	22	15	18.5		1	4	3	3.5
		2	3	1	2		2	14		14		2	3	2	2.5
		3	5	6	5.5		3	12	15	13.5		3	4	2	3
		4	1	1	1				mean	15.3333				mean	3
		5	0	1	0.5
				mean	2.6
	pMLC Analysis
		WT;Emx-1	# Particles				Pals1fl/+; Emx1-Cr	# Particles				Trp53fl/fl; Pals1fl/+; Emx1-Cre	# Particles
			left hemisphere	right hemisphere	average			left hemisphere	right hemisphere	average			left hemisphere	right hemisphere	average
		1	27	14	20.5		1	203	298	250.5		1	86	68	77
		2	43	23	33		2	329	220	274.5		2	91	56	73.5
		3	4	22	13		3	329	205	267		3	95	63	79
		4	15	23	19				mean	264				mean	76.5
				mean	21.375
											f

## Sheet: Figure 3h-i
Emx1 Time-lapse
	WT;emx1						Pals1fl/+; Emx1-Cre						Trp53fl/fl; Pals1fl/+; Emx1-Cre
		#	Time (minutes)	Entosis (yes/no)	entosis proportion			#	Time (minutes)	Entosis (yes/no)	entosis proportion			#	Time (minutes)	Entosis (yes/no)	entosis proportion
	1	1	50	n	0.05		1	1	50	n	0.45		1	1	50	n	0.15
		2	50	n				2	65	n				2	50	n
		3	50	n				3	70	y				3	75	n
		4	60	n				4	80	y				4	55	n
		5	55	n				5	75	y				5	65	n
		6	60	n				6	75	y				6	75	n
		7	50	n				7	75	n				7	50	n
		8	60	n				8	70	y				8	75	n
		9	55	n				9	55	n				9	80	y
		10	50	n				10	60	n				10	65	n
		11	65	n				11	75	y				11	70	n
		12	50	n				12	60	n				12	55	n
		13	50	n				13	65	n				13	55	n
		14	55	n				14	55	n				14	80	y
		15	70	y				15	70	y				15	50	n
		16	50	n				16	55	n				16	55	n
		17	50	n				17	60	y				17	80	y
		18	60	n				18	65	y				18	50	n
		19	50	n				19	55	n				19	70	n
		20	50	n				20	60	n				20	50	n
	2	1	55	n	0		2	1	80	y	0.45		2	1	50	n	0.15
		2	50	n				2	60	n				2	50	n
		3	50	n				3	70	y				3	65	n
		4	50	n				4	65	y				4	50	n
		5	65	n				5	65	n				5	65	n
		6	55	n				6	60	n				6	50	n
		7	50	n				7	75	y				7	55	n
		8	50	n				8	80	y				8	65	n
		9	50	n				9	60	n				9	65	n
		10	50	n				10	75	y				10	65	n
		11	50	n				11	75	y				11	50	n
		12	50	n				12	65	n				12	50	n
		13	55	n				13	60	n				13	50	n
		14	60	n				14	75	y				14	50	n
		15	65	n				15	65	n				15	55	n
		16	60	n				16	60	n				16	75	y
		17	50	n				17	80	y				17	70	y
		18	55	n				18	75	n				18	55	n
		19	50	n				19	50	n				19	75	y
		20	50	n				20	65	n				20	60	n
	3	1	60	n	0		3	1	70	y	0.4		3	1	65	n	0.15
		2	50	n				2	55	n				2	50	n
		3	50	n				3	80	y				3	75	y
		4	50	n				4	75	y				4	65	n
		5	55	n				5	75	y				5	70	n
		6	55	n				6	70	y				6	50	n
		7	50	n				7	65	n				7	65	n
		8	60	n				8	65	n				8	65	n
		9	50	n				9	70	n				9	60	n
		10	50	n				10	65	n				10	80	y
		11	60	n				11	60	n				11	50	n
		12	55	n				12	75	y				12	55	n
		13	60	n				13	70	n				13	80	y
		14	50	n				14	70	y				14	75	n
		15	70	n				15	75	y				15	75	n
		16	50	n				16	70	n				16	55	n
		17	50	n				17	60	n				17	50	n
		18	50	n				18	60	n				18	70	n
		19	50	n				19	65	n				19	60	n
		20	50	n				20	65	n				20	65	n
			average time		average proportion				average time		average proportion				average time		average proportion
			53.9167		0.0166667				66.9167		0.433333				61.75		0.15

## Sheet: Figure 4b-f
		CC3+ Counting
			WT;Emx-1	# Cells				Pals1fl/+; Emx1-Cre	# Cells				Trp53fl/fl; Pals1fl/+; Emx1-Cre	# Cells
				left hemisphere	right hemisphere	average			left hemisphere	right hemisphere	average			left hemisphere	right hemisphere	average
			1	1	4	2.5		1	25	33	29		1	1	1	1
			2	3	1	2		2	16		16		2	0	1	0.5
			3	5	6	5.5		3	24	21	22.5		3	1	1	1
			4	0	1	0.5				mean	22.5				mean	0.833333
			5	0	0	0
					mean	2.1
		yH2Ax+ Counting
			WT;Emx-1	# Cells				Pals1fl/+; Emx1-Cre	# Cells				Trp53fl/fl; Pals1fl/+; Emx1-Cre	# Cells
				left hemisphere	right hemisphere	average			left hemisphere	right hemisphere	average			left hemisphere	right hemisphere	average
			1	0	0	0		1	12	15	13.5		1	2	1	1.5
			2	0	1	0.5		2	22		22		2	0	1	0.5
			3	0	0	0		3	16	13	14.5		3	0	0	0
			4	0	0	0				mean	16.6667				mean	0.666667
			5	0	0	0
					mean	0.1
		Pax6+ Counting
			WT;Emx-1	# Cells				Pals1fl/+; Emx1-Cre	# Cells				Trp53fl/fl; Pals1fl/+; Emx1-Cre	# Cells
				left hemisphere	right hemisphere	average			left hemisphere	right hemisphere	average			left hemisphere	right hemisphere	average
			1	367	334	350.5		1		286	286		1	384	353	368.5
			2	374	346	360		2	282		282		2	331	305	318
			3	349	357	353		3	238	236	237		3	350	348	349
			4	347	363	355				mean	268.333				mean	345.167
			5	338	363	350.5
					mean	353.8

## Sheet: Figure 4g-h
	Cortical Thickness
		WT;Emx-1	(um)				Pals1fl/fl; Emx1-Cre					Trp53fl/fl; Pals1fl/fl; Emx1-Cre
			left hemisphere	right hemisphere	average			left hemisphere	right hemisphere	average			left hemisphere	right hemisphere	average
		1	685	767	726		1	0	0	0		1	406	481	443.5
		2	812	871	841.5		2	0	0	0		2	431	511	471
		3	747	729	738		3	0	0	0		3	536	470	503
		4	885	907	896		4	0	0	0				mean	472.5
		5	701	735	718		5	0	0	0
		6	639	682	660.5		6	0	0	0
		7	774	795	784.5				mean	0
		8	677	698	687.5
				mean	756.5
							Pals1fl/+; Emx1-Cre					Trp53fl/fl; Pals1fl/+; Emx1-Cre
								left hemisphere	right hemisphere	average			left hemisphere	right hemisphere	average
							1	332	356	344		1	673	659	666
							2	392	379	385.5		2	651	669	660
							3	353	360	356.5		3	689	730	709.5
							4	354	388	371		4	688	634	661
									mean	364.25		5	739	768	753.5
														mean	690
	Cortical Surface Area
		WT;Emx-1	(um)		Pals1fl/fl; Emx1-Cre			Trp53fl/fl; Pals1fl/fl; Emx1-Cre
			total area			total area			total area
		1	1.5493		1	0.3397		1	0.7451
		2	1.4848		2	0.3466		2	0.739
		3	1.4085		3	0.3631		3	0.6723
		4	1.4651		4	0.3247		mean	0.7188
		5	1.4379		5	0.3542
		6	1.477		6	0.3287
		7	1.4818		mean	0.342833
		8	1.4582
		mean	1.47032
					Pals1fl/+; Emx1-Cre			Trp53fl/fl; Pals1fl/+; Emx1-Cre
					1	0.693021		1	1.17865
					2	0.740465		2	1.18867
					3	0.678327		3	1.17665
					4	0.721036		4	1.3327
					mean	0.708212		5	1.21648
								mean	1.21863

## Sheet: Supplementary Figure 2b-c
Cortical thickness
	WT;hgfap	(um)				Pals1fl/fl; hGFAP-Cre
		left hemisphere	right hemisphere	average			left hemisphere	right hemisphere	average
	1	807	778	792.5		1	596	469	532.5
	2	732	712	722		2	508	458	483
	3	639	673	656		3	560	587	573.5
	4	660	648	654		4	516	465	490.5
	5	734	684	709		5	392	408	400
	6	752	745	748.5				mean	495.9
			mean	713.667
Cortical Surface Area
	WT;hgfap	(um)				Pals1fl/fl; hGFAP-Cre
		total area					total area
	1	0.786				1	0.457
	2	0.764				2	0.496
	3	0.782				3	0.381
	4	0.764				4	0.478
	5	0.772				5	0.384
	6	0.751				mean	0.4392
	mean	0.769833

## Sheet: Supplementary Figure 2i-k
	FOXP2+ Counting
		WT; hgfap	# Cells				Pals1fl/fl; hGFAP-Cre	# Cells
			left hemisphere	right hemisphere	average			left hemisphere	right hemisphere	average
		1	68	60	64		1	43	24	33.5
		2	97	59	78		2	45	48	46.5
		3	57	60	58.5		3	41	38	39.5
		4	62	62	62		4	33	52	42.5
		5	71	66	68.5		5	30	34	32
		6	79	72	75.5				mean	38.8
				mean	67.75
	CTIP2+ Counting
		WT; hgfap	# Cells				Pals1fl/fl; hGFAP-Cre	# Cells
			left hemisphere	right hemisphere	average			left hemisphere	right hemisphere	average
		1	109	98	103.5		1	72	58	65
		2	116	98	107		2	88	78	83
		3	102	106	104		3	70	68	69
		4	130	107	118.5		4	71	80	75.5
		5	101	89	95		5	60	73	66.5
		6	120	112	116				mean	71.8
				mean	107.333
	CUX1+ Counting
		WT; hgfap	# Cells				Pals1fl/fl; hGFAP-Cre	# Cells
			left hemisphere	right hemisphere	average			left hemisphere	right hemisphere	average
		1	149	121	135		1	86	76	81
		2	148	151	149.5		2	54	64	59
		3	136	170	153		3	63	87	75
		4	156	151	153.5		4	71	47	59
		5	137	151	144		5	74	71	72.5
		6	152	142	147				mean	69.3
				mean	147

## Sheet: Supplementary Figure 3
	RNA scope P21
	WT; hgfap	# Particles				Pals1fl/fl; hGFAP-Cre	# Particles				Trp53fl/fl;Pals1fl/fl; hGFAP-Cre	# Particles
		left hemisphere	right hemisphere	average			left hemisphere	right hemisphere	average			left hemisphere	right hemisphere	average
	1	14	15	14.5		1	124	221	172.5		1	24	28	26
	2	26	42	34		2	206	169	187.5		2	2	5	3.5
	3	28	48	38		3	157	262	209.5		3	28	9	18.5
	4	26	35	30.5		4	106	202	154		4	31	22	26.5
			mean	29.25		5	157	332	244.5				mean	18.625
								mean	193.6
	F480+ Cells
	WT; hgfap	# Cells				Pals1fl/fl; hGFAP-Cre	# Cells				Trp53fl/fl;Pals1fl/fl; hGFAP-Cre	# Cells
		left hemisphere	right hemisphere	average			left hemisphere	right hemisphere	average			left hemisphere	right hemisphere	average
	1	4	2	3		1	11	12	11.5		1	2	4	3
	2	2	7	4.5		2	10	14	12		2	9	10	9.5
	3	6	1	3.5		3	8	10	9		3	4		4
	4	3	1	2		4	13	9	11		4	3	3	3
	5	1	1	1		5	11	9	10				mean	4.875
	6	4	2	3				mean	10.7
			mean	2.83333
	CC3+ Cells
	WT; hgfap	# Cells				Pals1fl/fl; hGFAP-Cre	# Cells				Trp53fl/fl;Pals1fl/fl; hGFAP-Cre	# Cells
		left hemisphere	right hemisphere	average			left hemisphere	right hemisphere	average			left hemisphere	right hemisphere	average
	1	7	3	5		1	313	412	362.5		1	5	6	5.5
	2	9	10	9.5		2	253	197	225		2	1	0	0.5
	3	4	2	3		3	199	349	274		3	0		0
	4	0	1	0.5				mean	287.167		4	2	1	1.5
	5	1	0	0.5							5	3	1	2
	6	0	0	0									mean	1.9
			mean	3.08333
	yH2Ax+ Cells
	WT; hgfap	# Cells				Pals1fl/fl; hGFAP-Cre	# Cells				Trp53fl/fl;Pals1fl/fl; hGFAP-Cre	# Cells
		left hemisphere	right hemisphere	average			left hemisphere	right hemisphere	average			left hemisphere	right hemisphere	average
	1	0	0	0		1	45	80	62.5		1	5	10	7.5
	2	1	0	0.5		2	50	47	48.5		2	8	5	6.5
	3	2	0	1		3	33	33	33		3	4	8	6
	4	1	0	0.5				mean	48		4	4	2	3
	5	1	0	0.5									mean	5.75
	6	0	0	0
			mean	0.416667

[truncated: 7 more sheets: Supplementary Figure 4, Supplementary Figure 5, Supplementary Figure 7, Supplementary Figure 8b, Supplementary Figure 8d-f, Supplementary Figure 9, Supplementary Figure 10]
